# Supplementary material for: Successful transcatheter mitral paravalvular leak closure complicated with stuck mechanical valve and device migration
Source: Eur Heart J Case Rep. 2024 Apr 12;8(4):ytae187. doi: 10.1093/ehjcr/ytae187 (PMC11060106; doi:10.1093/ehjcr/ytae187)
Supplement: ytae187_Supplementary_Data [file ytae187_supplementary_data.zip]

Archive with 4 entries (4 files):
- Movie-1.mp4
- movie-2.mp4
- Movie-3.mp4
- Movie-4.mp4
